# Supplementary material for: Health-economic outcomes in hospital patients with medical-psychiatric comorbidity: A systematic review and meta-analysis
Source: PLoS One. 2018 Mar 13;13(3):e0194029. doi: 10.1371/journal.pone.0194029 (PMC5849295; doi:10.1371/journal.pone.0194029)
Supplement: S2 Table — (XLSX) [file pone.0194029.s002.xlsx]

## Sheet: Sheet1
		General information				Uitkomsten
inclusion=1;exclusion=0	Exclusion reason	Author	Title	Year	Design	Population characteristics (N, age, sex, etc.)	Somatic diagnose	Psychiatric diagnose	Controls	When are outcomes measured?	LOS	Cost	Rehospitalization	Other remarks
1		Mai	The impact of mental illness on potentially preventable hospitalisations: a population-based cohort study	2011	Population-based retrospective cohort study	139,208 Mental Health Clients and 294,180 matched non-MHCs; Age, years, mean (SD) 43.7 (18.6) 45.1 (19.7) Sex, % male 40.3% 40.4%	most common PPH medical conditions in MHCs were diabetes and its complications, ADEs, chronic obstructive and its complications, ADEs, chronic obstructive pulmonary disease (COPD), convulsions and epilepsy, pulmonary disease (COPD), convulsions and epilepsy, and congestive heart failure. and congestive heart failure.	Alcohol/drug disorders 8.0% -Schizophrenia 4.2% -Affective psychoses 17.1% -Other psychoses 6.7% -Neurotic disorders 16.2% -Personality disorders 2.5% -Personality disorders 2.5% -Adjustment disorders 7.3% -Depressive disorders 4.4% -Other mental disorders 8.0% -In MHR but had no mental health diagnosis, including suicide attempts 25.5%	non mental health clients	after submission	Hospital discharges, bed days and average length of stay for potentially preventable hospitalisations by study cohort, PPH category and condition, 1 January 1990 to 30 June 2006 PPH category/condition Discharges in MHCs (n = 139,208) Discharges in Non-MHC (n = 294,180) Bed-days in MHCs (n = 139,208) Bed-days in Non-MHC (n = 294,180) ALOS (days) in MHCs (n = 139,208) ALOS (days) in Non-MHC (n = 29…	x	x
1		Furlanetto	The impact of psychiatric comorbidity on length of stay of medical inpatients	2003	prospective	N=317 medical inpatients; Subjects (N 317) were predominantly male (65%), white (93%), married (67%). The age ranged from 18 to 64 years; being 70% 65 years old and the majority had less than 5 years of education (53%).	Cardiovascular 50 (16.8) - Gastrointestinal 55 (17.4) - Neoplasms 37 (11.7) - Pulmonary 35 (11) - Infectious 38 (12) - Other 102 (32.2)	Any psychiatric comorbidity 156 49.2 - Cognitive impairment† 64 20.2 - Depressive disorders 52 16.4 - Substance related disorders 33 10.4 - Adjustment disorders 14 4.4 - Anxiety disorders 6 1.9			Length of Stay, days All 13.3+/-12 No psychiatry 12.1+/-9.9 With psychiatry 14.7+/-13.8 P=0.05	x	x
1		Boustani	Impact and Recognition of Cognitive Impairment Among Hospitalized Elders	2010	Observational cohort study.	997 patients age 65 and older admitted to medical services; Age (years), mean (SD) 74.8 (7.5); Female (%) 67.8 - African American (%) 59.4; Education (years), mean (SD) 10.3 (2.8)		424 patients (43%) were cognitively impaired; Among elders with CI, 163 (38%) had at least one day of delirium during their hospital course.	no delirium	after submission	Patients with delirium stayed longer in the hospital (9.2 days vs. 5.9, P < 0.001)	x	Readmission within 30 days after discharge home (%) with delirium 22.5 without delirium 17.8 P=0.50
1		Davydow	The Association of Comorbid Depression with Intensive Care Unit Admission in Patients with Diabetes: A Prospective Cohort Study	2011	prospective cohort	3,596 patients with diabetes; Age 63.5 (13.1) - Female 1,740 (48.5%) - Married 2,328 (64.8%) - Non-White 675 (18.8%) - Education beyond high school 2,741 (76.3%)	diabetes	depression	no depression	after submission	Total hospital days over 3-year period No depression: 2.5 (6.7) Major depression: 4.9 (12.2) F=17.9; P<0.001	x	x	In this prospective investigation of patients with diabetes, probable major depression at baseline was the single strongest factor associated with ICU hospitalization, as well as more days spent hospitalized, even after adjusting for baseline medical comorbidity and diabetic complication severity.
1		Chwastiak	The Effect of Serious Mental Illness on the Risk of Rehospitalization Among Patients With Diabetes	2014	cohort study	82,060 adults in Washington state with diabetes mellitus;Male 40,364 51.0%; White 23,802 86.1%; Age (y) 65.4 +/- 14.8	All diabetes - Heart failure - Renal failure - Diabetes complicated - Hypertension complicated- Peripheral vascular	severe mental illness: based on diagnosis codes indicating bipolar disorder (ICD9-CM296.0,296.01,296.04–296.08), schizophrenia (ICD9-CM295),and the psychotic disorders delusional disorder (ICD9-CM297),and non organic psychoses (ICD9-CM298)	non severe mental illness	after submission	Reference group median 3 days IQR: 2–4 3 Severe psychiatry: median 3 days IQR: 2–4	x	SMI rehospitalisations within 1 month after discherge: n=1820 n rehospitalisations: 281 (15.4%) of total admissions; OR 1.24; CI: 1.07–1.44; P=0.006
1		Hochlehnert	Psychiatric comorbidity in cardiovascular inpatients:	2011	cohortstudy	N=1063; cardiovascular inpatients; The median age of all 1063 patients was 67 years (40% female)	Diseases of the circulatory system	61 (37%) depressive disorders, 17 (10%) anxiety disorders, 10 (6%) somatoform disorders, 16 (10%) organic psychiatric disorders, 11 (7%) adjustment disorders, 26 (16%) substance dependence, 2 (1.2%) schizophrenic disorders, and 24 (15%) other diagnosis	no psychiatric diagnosis	after submission	Duration of hospitalization (in days) With psychiatric comorbidity: 13.2 (0.7); without psychiatric comorbidity: 8.9 (0.3); effectsize: 0.56	Cost (in euros) With psychiatric comorbidity: 7663 (571); Without psychiatric comorbidity: 5142 (210); effectsize 0.39
1		Shen	Co-occurring Mental Illness and Health Care Utilization and Expenditures in Adults with Obesity and Chronic Physical Illness	2008	cohort study	N=2440 adults; older than 21 years of age; Women 57.9%;White 70.4%; Married 59.2%; who had asthma, diabetes, heart disease, hypertension, or osteoarthritis	The chronic physical illnesses included were asthma (condition code 128), diabetes (condition codes 49, 50), heart disease (condition codes 96, 97, 100–111), hypertension (condition codes 98, 99), and osteoarthritis (condition code 203).	Individuals with affective disorders (ICD-9-CM codes 296, 311, condition code 69); anxiety, somatoform,dissociative, personality disorders (condition code 72); or schizophrenia (ICD-9-CM code 295)	without mental illness	after submission	x	Inpatients With mental illness: $ 2731; Without mental illness $2072	x
1		Douzenis	Factors affecting hospital stay in psychiatric patients: the role of active comorbidity	2012	cohort study; comparison of bipolar/schizophrenic patients with or without referrals for medical problems	Participants were aged from 18 to 65. 180 of them had Greek nationality and 36 were non-Greeks. 200 suffered from schizophrenia (92 men and 108 women) and 228 from bipolar disorder (78 men and 150 women).	Endocrine Circulatory Nervous Respiratory Musculoskeletal Blood Skin; respect. in schizophrenia: 24% 20% 3% 9% 2% 1% 5%; respect. In bipolar:13% 23.7% 4.4% 7% 1.7% 4.4% 7%	schizophrenia (n=200) and bipolar disorder (n=228)	schizophrenic and bipolar patients without referrals to medical specialists	after submission	The median LOS for patients with bipolar disorder was 15 days (Mean 16.82 SD 8.758 N 228), significantly lower than the schizophrenia group U= 19828, p (2-tailed) = .020 r = −.11; In comparison with the control group (no referral)no other group had a significant difference in LOS except for the group with two referrals, a median of 5.5 days more.The median LOS for schizophrenia patients was 18 da…	x	x
1		Smith	Delirium affects length of hospital stay after lung transplantation	2014	cohort study	n=63; age 52.7 (16.8); 23 (37%) of 63 patients developed delirium; male 23 (35%)	The primary native disease of the lung transplantation patients was idiopathic pulmonary fibrosis (IPF) (37%), followed by chronic obstructive pulmonary disease (COPD) (22%), and CF (17%).	delirium	no delirium	during submission	Length of hospitalization ranged from6 to 138 days (median, 17; interquartile range, 14). The presence of delirium (P = .006), greater POMS (P = .012), non-CF native disease (P = .005), and younger age (P = .009) were associated with longer duration of hospitalization. In contrast, the Charlson comorbidity index (P = .708) and LAS (P = .184) were not predictive of hospital duration. Similarly, pr…
1		Wancata	Does psychiatric comorbidity increase the length of stay in general hospitals?	2001	naturalistic cohort study	n=821; male 29%; 41.3%>=65 years-of-age	Diseases of the circulatory system and diseases of digestive and genitourinary system were the most frequent somatic conditions.	The most frequent psychiatric disorders were dementia (11.6%), minor depression (7.9%) and substance abuse disorders (5.8%). Of all psychiatric cases, 6.2% received more than one psychiatric diagnosis.		after submission	The mean LOS for all hospital departments was 13.5 days (standard deviation 5 9.9; median 5 10.0). Presence of a psychiatric disorder according to CIS case criteria, a higher number of somatic diagnoses, higher age, and the number of nonpsychiatric hospital admissions during the last year turned out to be predictors for a longer LOS. A diagnosis of neoplasms was associated with a shorter LOS. Sex…	x	x
1		Sloan	A Five-Year Study on the Interactive Effects of Depression and Physical Illness on Psychiatric Unit Length of Stay	1999	naturalistic cohort study in psychiatric hospitalized patients	n=2323 psychiatric admissions; during period of 5 years ; age 37.5 (14.2 SD); male 39%	Physical illnesses were limited to those appearing in the International Classified of Diseases-9 (ICD 9), thus including both major disorders and minor disorders such as allergic rhinitis.	Psychiatric disorder categories were as follows: 1) psychoses, 2) depressions, 3) personality disorders, 4) anxiety disorders, 5) adjustment disorders, not depressed, 6) bipolar disorders, not depressed, and 7) other disorders (eg, eating disorders, substance abuse/dependency, etc.).	no comorbid somatic disorder	during submission	Average length of stay was significantly longer for patients with comorbid physical diagnoses (mean 5 20.01 days) than for patients with no physical diagnoses (mean 5 16.63 days). Analyses of the psychiatric categories revealed that the average length of stay for depressed patients was significantly greater for those with comorbid physical diagnoses (mean 5 19.73 days) than for depressed patients…	x	x
1		Ceilley	Prevalence and Impact of Medical Disorders in Hospitalized Psychiatric Patients with Comorbid Substance Use Disorders	2005	cross-sectional study	87 patients with comorbid psychiatric and substance use disorders; age ranged from 19 to 57 (mean = 37.6, SD 69.2 years, median = 39 years). Fifty-fiveparticipants were Caucasian (63%), 31 wereAfrican-American (36%), and 1 subject was Hispanic. Fifty-eight subjects (67%) were male, and 55 subjects (63%) were single and never married. Thirty subjects (35%) had not graduated from high school or obt…	Osteoarthritis was the most commonly reported medical condition, followed by viral hepatitis C infection, chronic obstructive pulmonary disease (COPD), gastroesophageal reflux disease (GERD), and hypertension. Six subjects reported no active medical conditions, 27 subjects reported 1 disorder, 27 reported 2 disorders, 12 reported 3 disorders, and 15 reported having 4 or more disorders (mean = 2.2…	The most common primary psychiatric diagnoses upon discharge were depressive disorders (68%), bipolar disorders (19%), and psychotic disorders (12%).		after submission	Patients treated with at least 1 somatic medication (N = 55) had significantly longer stays in the psychiatric hospital (mean = 12.3, SD 5.2 vs. mean = 9.1, SD 3.7; t = 3.1, df = 85, P = 0.003). Linear regression analysis revealed that the length of stay in the psychiatric hospital was also associatedwith age and total number of prescribed somatic medication (B=0.1, t = 2.0, P<0.05 for age;B = 0.…	x	x	LOS=psychiatric hospitalisation!
1		Fulop	Impact of Psychiatric Comorbidity on Length of Hosiptal stay for medical/surgical patients: a preliminairy report	1987	retrospective, cohort study	n=37,370 hospitalized NYC patients; n=21,889 hospitalized Chicago patients		psychiatric disorder; 24% organic mental disorder (delirium, substance abuse)	no psychiatric disorder	after submission	LOS higher in psychiatric comorbidity: 19.8 ± 33.3 versus 9.2±15.3 in NYC; 13.7±27.7 versus 8.3±13.2 in Chicago
1		Borckardt	Excess Health Care Service Utilization and Costs Associated With Underrecognition of Psychiatric Comorbidity in a Medical/Surgical Inpatient Setting	2011	billing database examination, retrospective	10 716 nonpsychiatric inpatients compared with the 149 inpatient medical/surgical patients that were also seen in outpatient psychiatric clinics.		patients receiving outpatient psychiatric treatment	patients without identified psychiatric problems	after submission	The average length of stay (LOS) for inpatients without outpatient psychiatry visits was 5.85 whereas inpatient LOS among patients involved in outpatient psychiatry was 5.78 (t10 ,863 = 0.11, not significant).	There was no difference in total costs associated with medical/surgical hospitalizations between the 2 groups (nonpsychiatry mean cost = $14 401.73; mean inpatient medical cost of psychiatric outpatients = $13 394 39; t4381 = 0.41, not significant).	Patients identified as having outpatient psychiatry involvement had significantly more medical/surgical hospitalizations on average (mean = 1.60) than nonpsychiatric patients (mean = 1.34) during the 6-month study period (t4381 = 2.94, P = .003).	Of the 149 patients, 36 (24%) had a psychiatry consultation during their inpatient stay. Those that had a psychiatry consultation had a significantly higher LOS than those without (mean LOS for patients with a psychiatry consultation 9.39; nonconsultation mean LOS=4.63, t147 = 3.73, P < .0001). Furthermore, mean total costs for those receiving a consultation ($25 772.76) were significantly higher…
1		Ackerman	The impact of coexisting depression and timing of psychiatric consultation on medical patients length of stay	1988	case-matched controls	n=92; 54 woman;	not specified	a form of depressive disorder	no psychiatric disorder	after submission	depressed group 2.52 days longer than controls (P<0.0001)	x	x
1		Bressi	The Impact of Psychiatric Comorbidity on General Hospital Length of Stay	2006	data-base research	33% random sample of discharges [N=1,617,710);		patients with schizophrenia (ICD 295), major mood disorders (ICD 296, 300, 311), and substance abuse disorders (ICD 303, 304)			Patients with mental illness had lengths of stays that were .33 days [p<.000) longer than those without a mental illness, but after controlling for other predictors the difference was reduced to .15 days [p<.000). Mean LOS 5.19 days in patients with psychiatric comorbidity and 4.86 days in non-psychiatric comorbidity	x	x
1		Haas	Inpatient Costs and Predictors of Costs in the Psychosomatic Treatment of Anorexia Nervosa	2012	cohort study	n=127 anorexia nervosa; The mean age is 26 years. Three percent of the sample are male, 97% are female.		anorexia nervosa	x	after submission	a mean LOS of 28 days	Inpatient costs amounted to 4,647 e/6,831 US$ (Std. 3,714 e/ 5,460 US$) per case.	x
1		Kartha	Depression is a risk factor for rehospitalisation in medical inpatients	2007	prospective cohort	n=144; mean age 54.8	all diseases	major depresion	non-rehospitalisation	after submission	x	x	depression trippled the odds of beeing rehospitalized
1		Uldall	Use of Hospital Services by AIDS Patients With Psychiatric Illness	1998	retrospective, cohort study	n=2834 medical or surgical admissions of n=1295 AIDS patients; Medical and surgical admissions of AIDS patients with ICD-9 codes suggesting psychiatric illness (N 5 428) were compared with admissions of AIDS patients without such codes (N 5 2406)		psychiatric illness	no psychiatric disorder	after submission	Admissions of patients with psychiatric morbiditywere hospitalized a median of 9.0 days compared with a median 7.0 days for those without psychiatric diagnoses (t 25.80; df 567.6; p , 0.001).	x	Time to readmission (in days) for those with psychiatric illness (N 5 190; median 32.0) vs those without (N 5 1349; median 37.0) was not significantly different (t 1.75; df 1537; p . 0.080). There was no significant difference between the two groups regarding whether the readmission was for new or previously treated conditions.
1		Saravay	Psychological Comrobidity and length of stay in the general hospital	1991	prospective cohort	n=278; mean age 48.1±16.2; 54% woman	all diseases	psychiatric illness; measured with MMSE, Zung Depression Inventory, SCL-90	no psychiatric diagnosis		LOS is significantly longer in patients with psychiatric problems than patients without psychiatric problems	x	x
1		Schubert	Impact of the Interaction of Depression and Physical Illness on a Psychiatric Unit’s Length of Stay	1995	retrospective, cohort study	n=532 psychiatric inpatients; mean age 38.9±14.3; 34% male; 74% caucasian	physical illness	psychosis, depression, personality disorder, anxiety disorder, adjustment disorder, bipolar disorder, other psychiatric disorders	no physical illness	after submission	LOS for depressed patients was significantly longer for those with any physical final diagnosis (mean = 20.08 days) than for depressed patients with no physical diagnosis (mean = 7 1.48 days) ; not for other psychiatric disorders	x	x
1		Welch	Depression and Costs of Health Care	2009	cross-sectional study; case-control	n=618,780 patients with insurance claims; The study cohort consisted of 548,062 subjects, with a mean age of 41 years, of whom 53% were women and 47% were men; 14.3% of the study cohort had one or more of the 11 chronic comorbid diseases selected for the study; 3.0% of the study cohort were designated by the study criteria as depressed, of whom 73.8% were women.	11 chronic disease (asthma, back pain, diabetes, epilesy, headach, hypertension, IVDD, obesity, joint pain, CHF, CAD)	depressed	non-depressed		x	The ratio of cost between non-depressed and depressed patients ranged from 1.5 in obesity to 2.9 in epilepsy. The per-patient difference in non-mental health cost between depressed and non-depressed patients ranged from $1,570 in obesity to $15,240 in CHF. Inpatient cost differences were a significant component only in CAD, epilepsy, and CHF, in which the inpatient cost differences between depres…	x
1		Saravay	Four-Year Follow-Up of the Influence of Psychological Comorbidity on Medical Rehospitalisation	1996	cohort study	n=273 medical/surgical inpatients, aged >17 years		cognitively impaired	rest of the group		x	x	cognitively impaired twice as many rehospitalisations; hiher interpersonal sensitivity scores had twice as many readmissions
1		Bourgeois	Cognitive-Disorder Diagnoses in Inpatient Psychosomatic-Medicine Consultations: Associations With Age and Length of Stay	2006	cohort study	n=155 patients with cognitive-disorder	X	delirium, dementia, and both	hospital population	after submission	The overall mean length of stay was 13 days, versus the medical center’s typical length of stay of only 3 days for the year 2001.	x	x
1		Bourgeois	The Impact of Psychiatric Diagnosis on Length of Stay in a University Medical Center in the Managed Care Era	2005	cohort study	Data for all patients ages 18 or older discharged during the study period were analyzed. Discharge billing data (which were coded with one primary diagnosis and up to 14 secondary diagnoses) were examined.	X	with psychiatric diagnosis: Substance use (9,824 cases), mood disorders (2,524 cases), and cognitive disorders (2,362 cases) were the most common psychiatric illnesses.	without psychiatric diagnosis		The group composed of no psychiatric diagnosis and substanceuse disorders was by far the largest (85% to 87% of the records for each year) and fell at or near the bottom of the average adjusted LOS: 3.29, 3.43, and 3.51 days for 1999, 2000, and 2001, respectively. Adjustment disorders had dramatically greater average adjusted LOS than any other group, i.e., 5.68, 7.96, and 8.85 days, respectively…	x	x
1		Zatzick	Patients with Recognized Psychiatric Disorders in Trauma Surgery: Incidence, Inpatient Length of Stay, and Cost	2000	cohort study	Trauma surgery patients (n=10,561) admitted; One third of study subjects were women, and 37% of subjects were ethnic minorities. One in four patients was admitted with an intentional injury.	Ten conditions, including diabetes, hypertension, chronic liver disease, ischemic heart disease, degenerative nervous conditions, epilepsy, obesity, and coagulation defects, previously shown to influence the course of recovery among trauma surgery inpatients were included.11 On the basis of discussions with surgical and psychiatric providers, we added HIV infection to this list of medical comorbi…	psychiatric diagnosis: alcohol abuse, alcohol dependence, drug abuse, drug dependence, anxiety disorders, bipolar disorders, childhood disorders, delirium, dementia, depression, disorders attributable to organic brain damage, personality disorders, psychoses, stress disorders (i.e., acute stress disorder, adjustment disorders, and PTSD), and other disorders not classified elsewhere.	without psychiatric diagnosis		Patients diagnosed with alcohol abuse had an approximately 10% shorter inpatient LOS and 12% lower costs compared with patients without the diagnosis (Table 4). Patients diagnosed with delirium, psychoses, and stress-disorders demonstrated 60% to 103% longer LOS and 46% to 93% higher costs compared with patients without these diagnoses. Patients with drug dependence and organic brain syndromes de…	See LOS	x
1		Bourgeois	Lagtime in Psychosomatic Medicine Consultations for Cognitive-Disorder Patients: Association With Length of Stay	2009	cohort study	n=157; age 58.2 ±17.7; male (N=89) 57%	hospital population	cognitive disorders (primarily dementia and delirium or both)	non-cognitive disorders	after submission	The sample cohort’s mean LOS of 18.6 days is over six times greater than that of a typical hospital's LOS (approximately 3 days) for the year studied.
1		Benzer	One-Year Cost Implications of Using Mental Health Care After Discharge From a General Medical Hospitalization	2012	cohort study	Veterans Health Administration administrative data were drawn from four time periods: one year before admission, an inpatient stay, 30 days postdischarge, and the year after discharge. The cohort included 21,716 patients actively engaged in primary care with and without reliably established mental health diagnoses and who were hospitalized for a general medical issue but had no inpatient utilizat…	no specific diagnosis	patients with postdischarge mental health care (n=3,275)	no mental health care post-discharge (n=18,441)	after submission	Length of stay (days) range: 1–1,143; mean with post-discharge mental health care: 7.86± 21.11; no mental health care post-discharge: 7.21± 15.38	Total cost ($) mean for patients with mental health care post-discharge: 29,566± 31,577; no mental health care post-discharge: 20,611± 26,855	x	not only clinical costst!
1		Stevens	Delirium in hospital: does it increase length of stay?	1998	cohort study	Of the 47 cases of delirium referred for psychiatric evaluation, five were found to not be delirious and were excluded. The average age for cases was 50 years (range 18-79 years), while for controls the average age was 49 years (range 21-74 years). Fiftyseven per cent each of cases and controls (12 = 24j were male.		delirious patients	non-delirious patients	after submission	The median LOS of cases and controls was 20.0 days (range 1-1 17 days) and 8.0 days (range 1-171 days), respectively. The LOS of cases was found to be 2.18-fold longer (95% confidence interval (CI) 1.45-3.27) than that of controls after allowing for severity of illness and the matching variables (f4,, = 3.86; P < 0.001).	x	x
1		Uldall	Psychiatric comorbidity and length of stay in hospitalized AIDS patients	1994	cohort study	n=357 admitted AIDS patients	AIDS	AISd patients with psychiatric disorder	AIDS patients without psychiatric disorder	after submission	mean LOS of AIDS patients with psychiatric disorder was 16.8±15.0 days vs 10.2±19.1 days for AIDS patients without psychiatric disorders (P=0.01)	x	x
1		Bula	Depressive symptoms as predictor of 6-month outcomes and service utilization in elderly medical inpatients	2001	cohort study	n=401, admitted to internal medicine in academic center	all admissions; primary cardiovascular, pulmonal and falls	depressed patients (GDRS>6)	non-depressed (GDRS<=6)	after submission	x	x	x
1		FULOP	A Prospective Study of the Impact of Psychiatric Comorbidity on Length of Hospital Stays of Elderly Medical-Surgical Inpatients	1998	cohort study	n=467 admitted patients; age 74.8± 6.9;male: 210 (45%)		Nearly half the sample had cognitive impairment, or a SCID-R psychiatric diagnosis of depression or anxiety disorder			Psychiatric comorbidity, as a composite variable composed of any cognitive impairment, anxiety, or depression, was associated with a significantly (P=0.023) longer hospital stay by 2.6 days; LOS in any psychiatric disorder: 13.1± 13.0 vs No psychiatric disorder 10.5± 11.7	x	x
1		ADAMS	A population-based comparison of the use of acute healthcare services by older adults with and without mental illness diagnoses	2015	cohort study	A total of 12 502 older adults were admitted to acute care hospitals/facilities; 8% of older adults in the study (1016/12 283) had mental illness diagnosis during one of their inpatient hospitalizations. The average age of older adults in this cohort was 76.78 years (standard deviation = 7.7) and ranged from 65 to 101 years old.		mental illness	no mental illness	after submission	LOS (days) elderly with mental illness 26.55 (SD = 38.34) vs elderly without mental illness 10.55 (SD = 18.24); P < 0.001	Cost (Cdn$) in elderly with mental illness $24 076 (SD = 49 319.69) vs elderly without mental illness $10,473 (SD = 17 391.24); P < 0.001	Rate of readmission in elderly with mental illness 1.87 (SD = 1.20) vs elderly without mental illness 1.50 (SD = 1.03); P < 0.001
1		McCusker	Does Delirium Increase Hospital Stay?	2003	cohort study	The study sample comprised 359 patients admitted patients: 204 with prevalent delirium, 37 with incident delirium, and 118 without delirium.		with delirium	without delirium	after submission	The means±standard deviations for lengths of stay for the 204 prevalent delirium cases and the 136 controls in the control sample without prevalent delirium were 16.2±13.2 days and 12.6±11.8 days, respectively. The medians (and interquartile ranges) of the length of stay in the two groups were 13.0 (7.0–21.0) and 8.0 (5.0–17.0), respectively.	x	x
1		EVANS	EFFECT OF MENTAL DISORDERS ON HOSPITAL READMISSION FOR MEDICAL/SURGICAL PATIENTS	1988	cohort study	N = 532; Only 4.9% of the sample were women.This sex bias is typical of a veteran population, but results may not generalize to other populations. Sixty-seven percent were married. Mean age was 60.8 yr. (SD = 12.7).	all admissions	mental disorder	readmitted vs not readmitted	after submission	x	x	persons with mental disorders had no significantly different readmission rate from those who were without mental disorder: 21% readmission vs 50% non readmission
1		Ismail	Associations of medical comorbidity, psychosis, pain, and capacity with psychiatric hospital length of stay in geriatric inpatients with and without dementia	2015	cohort study	169 geriatric patients with dementia were compared with 308 geriatric patients without dementia		dementia; subgroup psychosis (with or without dementia)	no dementia; subgroup no-psychosis (with or without dementia)	after submission	A diagnosis of dementia did not predict a longer LOS in this geriatric psychiatry inpatient population. The presence of multiple medical co-morbidities had an inverse relationship to length of hospital LOS – a greater number of co-morbidities predicted a shorter hospital LOS in the group of geriatric patients who had dementia compared to the without dementia study group; The geometric mean LOS wa…	x	x
1		Fullop	Impact of psychiatric comorbidity on lenght of hospital stay for medical/surgical patients: a preliminary report	1987	cohort study	n=37370 admitted patients; female 51.7%	all admissions	psychiatric comorbidity	no psychiatric comorbidity	after submission	LOS (days) 19.9±33.3 in psychiatric comorbidity vs 9.2±15.3 without psychiatric comorbidity	x	x
1		Creed	Depression and Anxiety Impair Health-Related Quality of Life and Are Associated With Increased Costs in General Medical Inpatients	2002	cohort study	n=263 admitted to a acute medical ward; Seventy-three (27.8%) had depressive/anxiety disorders, 107 were “subthreshold” cases, and 83 were controls.		depression and anxiety	without depression and anxiety	after submission	The median total length of stay and interquartile range for the index admission and any further admissions during the 5-month follow-up period were cases 9 days (6–20), subthreshold cases 11 days (7–22), and controls 7 days (4– 18). There was no significant difference between these groups after adjustment for severity of physical illness.	Depressive and anxiety comorbidity costed $8,541 (SE_x0002_ $605) versus $5,857 (SE _x0002_ $859) in patients without depression and anxiety; P= 0.012	x
1		Chang	Predictor of readmissions on a Medical-Psychiatric unit among patients with minor mental disorders	2001	retrospective	n=164 admissed to a 'stress ward'	digestive disease most frequent (17,7%) followed by cardiovascular disease (15,2%)	patients with readmission	non readmission	after submission	x	x	readmission rate was 17,7%; low GAF score, age under 40 years, previous psychiatric admissions and alcohol dpendence/abuse were significantly more present in readmitted vs non-readmitted patients	x
1		Johansen	Acute care hospital hospital days and mental diagnosis	2012	register-based case-control study	n=2069690 admissions in acute care hospitals		patients with mental illness (most: organic [delirium/dementia], mood disorders and schizophrenia)	no mental illness	after submission	Average LOS was 16.0 in patients with mental illness vs 5.7 days without mental illness (more than 2,5 times longer in mental illness than not); for all age categories the same pattern	x	x
1		Hansen	Complexity of care and mental illness in medical inpatients	2001	cohort study	n=147; admitted patients to a general hospital	not described	patients with comorbid mental illness	patients with no mental illness		OR for LOS >= 10 days in comorbid mental illness vs non-comorbid mental illness = 0.5 (ns)	x	x
1		Erdur	Somatic comorbidity in anorexia nervosa: First results of a 21-year follow-up study on female inpatients	2012	retrospective	N=169 females with anorexia nervosa	Somatic comorbidity at T0 was present in N = 41 patients (24.3%). N = 13 patients (7.7%) showed somatic comorbidities related to anorexia nervosa, predominantly internal diseases (n = 9). N = 26 patients (15.4%), showed somatic comorbidities independent of anorexia nervosa, also most frequently in the field of internal medicine (n = 9). N = 2 patients showed somatic complications related to other…	anorexia nervosa	anorexia nervosa patients without somatic comorbidity	after submission	LOS 66,6±50,3 in AN patients with somatic comorbidity and 50,0±47,0 in An patients without somatic comorbidity (P=0.05)	x	x
1		Druss	Patterns of Health Care Costs Associated With Depression and Substance	1999	retrospective, cohort study; Costs were calculated as the difference between the mean costs for individuals with the disorder and those without depressive symptoms, major depression, or a substance abuse disorder, controlling for age, sex, race, income, geographic region, insurance status, and self-reported healthstatus.	1994 National Health Interview Survey (NHIS) (14), in which members of 45,705 households in 198 separate U.S. regions were interviewed in their homes; N=77,183 (aged >18 years)		Five mutually exclusive diagnostic categories based on NHIS questions: major depression, depressive symptoms only, substance abuse only, comorbid depression and substance abuse, and no disorder.	no depressive or substance abuse disorder	after submission	x	Costs increased significantly (P<0.001) in inpatients with any depression/substance abuse (1033$), depressive symptoms (861$), major depression (1581$), substance abuse only (1244$) and depression with substance abuse (4681$)	x
1		Koenig	Use of health services by hospitalized medically ill depressed elderly patients	1998	case-control cohort study; retrospective	n=542 admitted patients aged >60 years		depressed patients; diagnosed with CES-D>=16 and HAMD >=11	non-depressed patients	after submission	Patients with depressed showed more hopital days past year before the initial admission (12.1±19.8 vs 5.7±12.8; p<0.001); but not in index admission (12.0±13.3 vs 9.2±11.0; P>0.05)	x	x
0	no LOS, cost,readmissions	Davydow	Depression and risk of hospitalization for pneumonia in a cohort study of older Americans	2014	secondary analysis of prospectively collected data examined a population-based sample	Age 74.8 (8.1) Male 2844 (42%) ≥High school graduate 4124 (62%) White 5800 (86%) Married/partnered 3867 (58%)	All had pneumonia - Comorbidities: Congestive heart failure 418 (6%) - Valvular disease 249 (4%) - Pulmonary circulation disease 81 (1%) - Peripheral vascular disease 224 (3%) - Paralysis 77 (1%) - Other neurological disorders 123 (2%) - Chronic pulmonary disease 498 (7%) - Diabetes without chronic complications 412 (6%) - Diabetes with chronic complications 107 (2%) - Hypothyroidism 201 (3%) - R…	depression	no depression	after submission	x	x	x
0	only outpatient	Johansson	How does comorbidity affect cost of health care in patients with irritable bowel syndrome? A cohort study in general practice	2010		Outpatients only with Irritateble Bowel syndrome					x	x	x
0	only outpatient	Plener	Depression, metabolic control, and antidepressant medication in young patients with type 1 diabetes	2015							x	x	x
0	no medical comorbidities mentioned	Sajatovic	Clinical Characteristics and Length of Hospital Stay Among Older Adults With Bipolar Disorder, Schizophrenia or Schizoaffective Disorder, Depression, and Dementia	2004	electronic record was retrospectively analyzed for consecutive hospital discharges from a specialty gerospychiatric inpatient unit over a 5-month period	n=153; mean age of the entire group was 73.3 ± 11.4 years (range, 50-96 years). There were 100 women (65.4%) and 53 men (34.6%). The racial distribution was 60.1% Caucasian (n = 92), 38.6% African American (n = 59), and 1.3% other (n = 2).		The primary diagnostic categories were individuals with dementia (32.0%, n = 49), individuals with schizophrenia or schizoaffective disorder (22.9%, n = 35), individuals with major depression (21%, n = 32), and individuals with bipolar disorder (13.7%, n = 21). Individuals with delirium (3.9%, n = 6), delusional disorder (1.3%, n = 2), and other psychiatric diagnoses (5.2%, n =8)			x	x	x
0	somatic comorbidity scaled not mentioned	LYKETSOS	Medical Comorbidity in Psychiatric Inpatients - Relation to Clinical Outcomes and Hospital Length of Stay	2002	naturalistic observational study	N=571; mean age of the psychiatric inpatients included inthe study was 39.7 years (standard deviation 14.6, range 13–98 years). Twenty-six patients (2.7%) were 18 years of age, and 75 (7.9%) were 65 years old. Fifty-one percent were female; 58% were black, 40% were white, and the remainder were of other ethnic backgrounds.					x	x	x
0	only outpatients	Koopmans	Is the impact of depressive complaints on the use of general health care services dependent on severity of somatic morbidity?	2006							x	x	x
0	no LOS, cost,readmissions	Allhoff	Somatic Comorbidity of Addicts: Does Hospitalization Yield Relevant Findings?	2008							x	x	x
0	no LOS, cost,readmissions	Alvarenga	Health service utilization in patients with major depression and co-morbid pain	2009							x	x	x
0	only outpatient	Baune	Medical disorders affect health outcome and general functioning depending on comorbid major depression in the general population	2007							x	x	x
0	only outpatients	Singer	Co-morbid mental health conditions in cancer patients at working age – prevalence, risk profiles, and care uptake	2013	cohort study						x	x	x
0	only outpatient	Dickey	Schizophrenia, Substance Use Disorders and Medical Co-morbidity	2000							x	x	x
0	Research design, no data	Lobo	“Depressive co-morbidity in medical in-patients at the time of hospital discharge and outcome in a Primary Care follow-up. I. Rational and design of the project”	2005	case-control study	n=700; screened for depression		depression			x	x	x
0	no LOS, cost,readmissions	Rasanen	Hospital-treated physical illnesses and mortality: An 11-year follow-up study of long-stay psychiatric patients	2007	retrospective, cohort study	208 long-stay psychiatric patients, suffering from functional psychoses (mainly schizophrenia) in Northern Finland were followed up for 11 years, and screened for all somatic hospitalisations and subsequent causes of death.		mainly schizophrenia			x	x	x
0	no LOS, cost,readmissions	Makikyro		1998							x	x	x
0	only outpatient	Levinson	Chronic physical conditions and use of health services among persons with mental disorders — results from the Israel National Health Survey	2008	cohort study						x	x	x
0	only outpatient	Proctor	Comorbid Medical Conditions Among Depressed Elderly Patients Discharged Home After Acute Psychiatric Care	2003	cohort study						x	x	x
0	no LOS, cost,readmissions	Keitner	12-Month Outcome of Patients with major depression and comorbid psychiatric and medical illness (compound depression)	1991							x	x	x
0	only outpatient	Savoca	Psychiatric co-morbidity and hospital utilization in the general medical sector	1999							x	x	x
0	no LOS, cost,readmissions	Daratha	Co-occurring mood disorders among hospitalized patients and risk for subsequent medical hospitalization	2012	cohort study	n=925,705 adult persons (aged 18+ years).		Serious Mental Illness	without Serious Mental Illness		x	x	x
0	only outpatient	Vamos	Comorbid Depression Is Associated With Increased Healthcare Utilization and Lost Productivity in Persons With Diabetes: A Large Nationally Representative Hungarian Population Survey	2009							x	x	x
0	only outpatient	Rief	Specific Effects of Depression, Panic, and Somatic Symptoms on Illness Behavior	2005							x	x	x
0	only outpatient	CARNEY	Medical Comorbidity in Women and Men With Bipolar Disorders: A Population-Based Controlled Study	2006							x	x	x
0	only outpatient	Jackson	Impact of Prior and Current Alcohol Use on Use of Services by Patients with Depression and Chronic Medical Illnesses	1995							x	x	x
0	no LOS, cost,readmissions	Strakowski	Comorbidity in psychosis at first hospitalization	1993	cohort study	n=102; admitted patients with first psychosis					x	x	x
0	only outpatient	Gaebel	Use of Health Care Services by People With Mental Illness	2013							x	x	x
0	only outpatient	Simon	Health Care Costs of Primary Care Patients With Recognized Depression	1995							x	x	x
0	only outpatient	Thomas	Prevalence of Psychiatric Disorders and Costs of Care Among Adult Enrollees in a Medicaid HMO	2005							x	x	x
0	only outpatient	Ford	Prospective association of anxiety, depressive, and addictive disorders with high utilization of primary, specialty andemergency medical care	2004							median LOS = 8.0	costs in depressed patients higher (175.70 dollar) than non-depressed inpatients (126.00 dollar; P<0.001)	increased likelihood for readmission in depressed patients compared to non-depressed
0	no LOS, cost,readmissions	Himelhoch	Chronic Medical Illness, Depression, and Use of Acute Medical Services Among Medicare Beneficiaries	2004							x	x	x
0	only outpatient	Sheeran	Depression and Increased Short-Term Hospitalization Risk Among Geriatric Patients Receiving Home Health Care Services	2010							x	x	x
0	no research article	van Zyl	Delirium concisely: condition is associated with increased morbidity, mortality, and length of hospitalization	2006							x	x	x
0	searching for a LOS prediction scale	Blais	PREDICTING LENGTH OF STAY ON AN ACUTE CARE MEDICAL PSYCHIATRIC INPATIENT SERVICE	2003	retrospective development study followed by prospective validation study	40% male and 60% female. This patient population con- sisted of Caucasians (72.5%), African Americans (6.4%), and Hispanics (5.4%). N=90 for the prospective validation study		The psychiatric diagnoses broke down in the following order: 47.6% depression, 19.5% bipolar disorder, 6.1% schizophrenia/schizo- affective disorder, 2.2% substance abuse disorder, 2.2% eating disorders, 1.3% demented, and 20.1% other (including psychosis not otherwise speci- fied)	not described; admissions at a med-psych unit	na opname	Significant positive correlations were found between LOS and ECT (.62), cognitive functioning (.53), level of activities of daily living (ADL) functioning (.48), number of consultations (.44), number of procedures (.43), severity of psychiatric symptoms (.38), com- mitment hearing (.36), number of medical diagnoses (.35), legal status (.33), age (.33), psychotic features (.31), discharge placemen…	x	x
0	no LOS, cost,readmissions	Bouza	Physical disease in schizophrenia: a population based analysis in Spain	2010	resprective study	n=16776 admitted patients with schizophrenia		schizophrenia			x	x	x
0	no LOS, cost,readmissions	Himelhoch	Access to HAART and utilisation of inpatient medical hospital services among HIV infected patients with cooccuring serious mental illes and injection drug use	2007							x	x	x
0	no LOS, cost,readmissions	Laursen	Chronic somatic comorbidity and excess mortality due to natural causes in persons with schizophrenia or bipolar affective disorder	2011							x	x	x
0	no LOS, cost,readmissions	Lyons	Isolating the impact of psychiatric consultations in the general hospital: psychiatric comorbidities and nursing intensitiy	1989							x	x	x
0	not hospital population but rehabilitation	Berod	Anxiety, depressive and cognitive disorders in rehabilitation patients: effects on length of stay	2000							x	x	x
0	not hospital population	Ghose	Depression and Other Mental Health Diagnoses After Stroke Increase Inpatient and Outpatient Medical Utilization Three Years Poststroke	2005							x	x	x
0	no LOS, cost,readmissions	Rosenberg	The relation between trauma, PTSD and medical utilization in three high risk medical populations	2000							x	x	x
0	not an inpatient hospital population	Chang	Women and alcohol abuse in primary care	1997							x	x	x
0	no clear mental disorders measured	Artz	Physical and Mental Health in Adults Hospitalized with Sickle Cell Disease: Impact on Resource Use	2009	retrospective, cohort study; comparison of the group with SF-12 scores in the lower quartile to highest quartile. SF-12 was used to score 'fysical and mental health'	n=145 patients with sickle cell anemia; mean age was 31 years (SD 10). 52% female, 99% were African American	Sickle Cell anemia	Scored with SF-12; no definite mental disorder diagnoses	SF-12 lowest quartile		Adjusted for age, gender, race, and comorbidities, admissions in the lowest quartile of the SF-12 physical composite score had an average LOS of 7.11 days, compared to 4.6 days in the highest quartile (p < .03).	Adjusted for age, gender, race, and comorbidities, admissions in the lowest quartile of the SF-12 physical composite score had an average costs of $9060, compared to $5520 in the highest quartile (p < .05).	x
0	Only psychiatric disoders examined	Andersen	Health Care Use by Patients with Somatoform Disorders:A Register-Based Follow-Up Study	2013	register-based case-control study	380 patients with somatoform diagnoses (SCID-NP for DSM-IIIR) in a case-control study and compared them with 174 patients with anxiety disorders and 5540 controls from the background population		somatoform disorder	no somatoform disorder	na opname	days of admission/person year; somatoform: 2.8 (2.4 –3.1); anxiety: 1.3 (1.1–1.6); control: 1.0 (1.0 –1.0); P= 0.0001	costs in euro/person year somatoform: 533.0 (487.0 –579.1) anxiety: 330.0 (297.2–362.5) controls: 191.0 (186.2–195.5); P= 0.0001	x	days of admission in psychiatric hospital! Somatoform:5.6 (4.0 –7.2); anxiety: 4.1 (2.5–5.6); controls: 1.3 (1.1–1.6); P= 0.0001
