# Supplementary material for: Health-economic outcomes in hospital patients with medical-psychiatric comorbidity: A systematic review and meta-analysis
Source: PLoS One. 2018 Mar 13;13(3):e0194029. doi: 10.1371/journal.pone.0194029 (PMC5849295; doi:10.1371/journal.pone.0194029)
Supplement: S4 Table — (XLSX) [file pone.0194029.s004.xlsx]

## Sheet: Sheet1
Nummer	Auteur	Design	Selection				Comparability	Outcome/Exposure			Aantal sterren
			1	2	3	4	1	1	2	3
198	Mai	Population-based retrospective cohort study	A	B	A	A	**	B	A	A	9
282	Smith	cohort study	C	A	B	A	**	C	A	B	6
391	Erdur	retrospective	C	A	C	B	*	C	A	A	4
405	Wancata	naturalistic cohort study	B	A	B	B	**	C	A	C	6
423	Furlanetto	prospective cohort study	B	A	B	B	**	B	A	B	8
445	Sloan	naturalistic cohort study in psychiatric hospitalized patients	B	A	C	B	*	C	A	D	4
504	Chang	retrospective	C	A	A	B	**	B	A	C	6
638	Johansen	register-based case-control study	B	A	B	B	-	D	B	C	1
655	Ceilley	cross-sectional study	C	A	A	B	**	B	A	C	6
669	Boustani	Observational cohort study.	C	A	B	B	**	C	A	D	5
707	Fulop	retrospective, cohort study	A	A	A	B	*	B	A	B	7
775	Borckardt	billing database examination, retrospective	B	A	A	B	-	B	A	A	6
835	Davydow	prospective cohort	C	A	B	B	**	B	A	C	6
884	Chwastiak	cohort study	C	A	A	B	**	B	A	C	6
886	Hochlehnert	cohortstudy	C	A	B	B	**	B	A	B	7
942	Shen	cohort study	C	A	C	B	**	B	A	C	6
976	Douzenis	cohort study; comparison of bipolar/schizophrenic patients with or without referrals for medical problems	C	A	C	B	*	C	A	A	4
1003	Ackerman	case-matched controls	B	B	B	B	**	D	A	A	4
1081	Bressi	data-base research	A	A	A	B	**	B	A	A	8
1109	Druss	retrospective, cohort study;	A	A	B	B	**	C	A	A	7
1110	Haas	cohort study	C	A	A	B	**	B	A	A	7
1212	Kartha	prospective cohort	A	A	B	A	**	B	A	C	8
1307	Uldall	retrospective, cohort study	C	A	C	B	-	B	A	B	4
1369	Hansen	cohort study	A	A	B	B	**	B	A	C	8
1383	Saravay	prospective cohort	B	A	B	A	**	B	A	C	8
1386	Schubert	retrospective, cohort study	C	A	A	A	*	B	A	A	7
1526	Welch	cross-sectional study; case-control	B	B	A	B	**	D	A	A	5
1537	Saravay	cohort study	B	A	B	B	**	C	A	D	6
1568	Bourgeois	cohort study	C	B	A	B	**	B	A	B	6
1601	Bourgeois	cohort study	B	A	A	B	**	B	A	A	8
1692	Zatzick	cohort study	C	A	A	B	**	B	A	C	7
1876	Bourgeois	cohort study	C	B	A	B	**	B	A	A	6
1915	Benzer	cohort study	A	A	A	B	**	B	A	A	8
2008	Stevens	Case-control	B	A	B	B	**	B	A	A	6
2054	Koenig	case-control cohort study; retrospective	A	A	B	B	**	B	A	A	7
2264	Uldall	cohort study	C	A	A	B	*	B	A	A	6
2339	Bula	cohort study	C	A	B	B	**	B	B	C	5
2406	FULOP	cohort study	C	A	B	B	**	B	A	A	7
2648	ADAMS	cohort study	C	A	B	B	**	B	A	B	7
2704	McCusker	cohort study	C	A	B	B	*	B	B	C	4
2840	EVANS	cohort study	C	B	A	B	*	B	B	D	4
2847	Ismail	cohort study	C	A	A	B	**	B	A	A	7
2908	Fullop	cohort study	A	A	A	B	**	B	A	A	8
2911	Creed	cohort study	A	A	C	B	*	B	B	C	4
1	Hosaka	cohort study, retrospective	C	A	B	B	**	B	A	A	7
2	Jiang	prospective study in heart failure patients during admission after screening for depression	C	A	C	B	**	B	A	B	6
3	Levenson	cohortstudy	A	A	B	B	**	B	A	B	8
4	Morris	prospective cohort study	C	A	B	B	-	B	A	B	5
5	Sayers	crosssection claims-based cohort study; multivariate regression analyses performed.	A	A	A	B	**	B	A	C	7
6	Schubert	cohort study	C	A	C	B	-	B	A	A	4
7	Verbosky	cohort study, retrospective	C	A	A	B	-	B	A	A	5
8	Mojet	cohort study, retrospective									-
